# Supplementary material for: Whole Genome Sequencing Reveals Biopesticidal Origin of Bacillus thuringiensis in Foods
Source: Front Microbiol. 2022 Jan 12;12:775669. doi: 10.3389/fmicb.2021.775669 (PMC8790155; doi:10.3389/fmicb.2021.775669)
Supplement: Supplementary Table 1 — Food samples screened for contamination with B. cereus sensu lato. [file Table_1.XLSX]

## Sheet: Sheet1
Sample ID	Sample type	Origin	CFU/g	No. isolated colonies	Sporulation on T3 medium	Crystals-producing isolates	Taxonomy (phenotype based)	Sequenced isolate(s)
5211_29	Rocket Salad	unknown	40000	5	yes	+	B. thuringiensis	CH_746, CH_748
5211_1	Endives	Spain	600	3	yes	+	B. thuringiensis
5006_8	Bell pepper	Spain	100	1	yes	+	B. thuringiensis
5006_9	Bell pepper	Spain	1000	5	yes	+	B. thuringiensis	CH_684
5109_15	Bell pepper	Spain	100	1	yes	+	B. thuringiensis
5006_24	Bell pepper	Spain	3600	5	yes	+	B. thuringiensis	CH_698
5007_9	Rocket Salad	Italy	25000	3	yes	+	B. thuringiensis	CH_709
5109_7	Tomatoes	Spain	100	1	yes	+	B. thuringiensis
5109_14	Tomatoes	Spain	200	2	yes	+	B. thuringiensis	CH_722
5006_23	Tomatoes	Switzerland	34000	5	yes	+	B. thuringiensis	CH_692, CH_696
5211_14	Tomatoes	Switzerland	18000	5	yes	+	B. thuringiensis	CH_733
5211_15	Tomatoes	Italy	500	5	yes	+	B. thuringiensis
5109_6	Tomatoes	Switzerland	8300	5	yes	+	B. thuringiensis
5007_3	Tomatoes	Spain	300	3	yes	+	B. thuringiensis
5006_15	Endives	Switzerland	100	1	not determined	-	B. mycoides/ pseudomycoides
5006_34	Baby leaf salad	Switzerland	100	1	not determined	-	B. mycoides/ pseudomycoides
5006_3	Baby spinach	Switzerland	100	1	not determined	-	B. mycoides/ pseudomycoides
5211_7	Endives	Switzerland	1800	5	partly	-	B. cereus sensu lato and B. mycoides/ pseudomycoides
5211_18	Endives	Switzerland	400	4	partly	-	B. cereus sensu lato and B. mycoides/ pseudomycoides
5006_2	Endives	Switzerland	200	2	partly	-	B. cereus sensu lato and B. mycoides/ pseudomycoides
5006_10	Endives	Switzerland	200	2	partly	-	B. cereus sensu lato and B. mycoides/ pseudomycoides
5006_19	Baby spinach	Switzerland	1300	3	partly	-	B. cereus sensu lato and B. mycoides/ pseudomycoides
5109_3	Endives	Switzerland	1600	5	yes	-	B. cereus sensu lato
5109_17	Endives	Switzerland	1700	2	yes	-	B. cereus sensu lato
5006_1	Endives	Switzerland	100	1	yes	-	B. cereus sensu lato
5006_25	Endives	Spain	100	1	yes	-	B. cereus sensu lato
5006_18	Baby leaf salad	Switzerland	100	1	yes	-	B. cereus sensu lato
5211_19	Endives	Spain	negative
5007_5	Endives	Switzerland	negative
5006_13	Endives	Switzerland	negative
5006_30	Endives	Switzerland	negative
5006_11	Endives	Switzerland	negative
5006_12	Endives	Switzerland	negative
5006_14	Endives	Switzerland	negative
5006_31	Endives	Switzerland	negative
5007_10	Baby leaf salad	Italy	negative
5109_2	Baby leaf salad	Italy	negative
5007_4	Baby spinach	Italy	negative
5007_15	Baby spinach	Italy	negative
5109_4	Baby spinach	Italy	negative
5211_10	Baby spinach	Switzerland	negative
5211_21	Baby spinach	Switzerland	negative
5006_27	Bell pepper	Spain	negative
5007_6	Bell pepper	Spain	negative
5007_14	Bell pepper	Spain	negative
5211_2	Bell pepper	Spain	negative
5211_9	Bell pepper	Spain	negative
5211_20	Bell pepper	Spain	negative
5211_22	Bell pepper	Spain	negative
5211_23	Bell pepper	Spain	negative
5006_29	Bell pepper	Spain	negative
5211_3	Bell pepper	Spain	negative
5007_7	Bell pepper	Spain	negative
5007_13	Bell pepper	Spain	negative
5211_4	Bell pepper	Spain	negative
5211_11	Bell pepper	Spain	negative
5211_24	Bell pepper	Spain	negative
5211_25	Bell pepper	Spain	negative
5109_16	Bell pepper	Spain	negative
5006_4	Rocket Salad	Italy	negative
5006_16	Rocket Salad	Italy	negative
5006_17	Rocket Salad	Italy	negative
5006_26	Rocket Salad	Italy	negative
5006_32	Rocket Salad	Italy	negative
5006_33	Rocket Salad	Italy	negative
5007_8	Rocket Salad	Italy	negative
5109_1	Rocket Salad	Italy	negative
5211_16	Rocket Salad	Italy	negative
5211_26	Tomatoes	Morocco	negative
5211_5	Tomatoes	Morocco	negative
5211_6	Tomatoes	Morocco	negative
5211_12	Tomatoes	Morocco	negative
5211_13	Tomatoes	Morocco	negative
5007_12	Tomatoes	Switzerland	negative
5109_9	Tomatoes	Switzerland	negative
5109_11	Tomatoes	Switzerland	negative
5109_18	Tomatoes	Switzerland	negative
5007_1	Tomatoes	Morocco	negative
5109_5	Tomatoes	Morocco	negative
5109_12	Tomatoes	Morocco	negative
5109_8	Tomatoes	Netherlands	negative
5006_5	Tomatoes	Switzerland	negative
5006_6	Tomatoes	Switzerland	negative
5006_20	Tomatoes	Switzerland	negative
5006_28	Tomatoes	Switzerland	negative
5006_37	Tomatoes	Switzerland	negative
5006_21	Tomatoes	Morocco	negative
5006_38	Tomatoes	Morocco	negative
5007_2	Tomatoes	Spain	negative
5211_27	Tomatoes	Spain	negative
5006_7	Tomatoes	Switzerland	negative
5006_36	Tomatoes	Switzerland	negative
5006_22	Tomatoes	Spain	negative
5006_35	Tomatoes	Spain	negative
5211_8	Tomatoes	Switzerland	negative
5211_17	Tomatoes	Switzerland	negative
5211_28	Tomatoes	Switzerland	negative
5007_11	Tomatoes	Switzerland	negative
5109_10	Tomatoes	Switzerland	negative
5109_13	Tomatoes	Spain	negative
