# Supplementary material for: Whole Genome Sequencing Reveals Biopesticidal Origin of Bacillus thuringiensis in Foods
Source: Front Microbiol. 2022 Jan 12;12:775669. doi: 10.3389/fmicb.2021.775669 (PMC8790155; doi:10.3389/fmicb.2021.775669)
Supplement: Supplementary Table 2 — B. thuringiensis isolates included in the genomic analyses. [file Table_2.XLSX]

## Sheet: Sheet1
Strain ID	Source of isolation	Biopesticide strain	Subspecies	Biopesticide product	Sequence type (ST)	Clonal complex (CC)	Assymbly level	Assembly N50	Genome size	Read coverage (Illumina reads)	NCBI Biosample	NCBI Bioproject	Assembly accession number	Illumina data accession number	ONT data accession number	Reference isolation	Reference WGS	FTIR cluster
CH_181	Biopesticide	ABTS-1857	aizawai	XenTari	ST15	CC8	complete/near-complete	5656085	6694857	52x	SAMN21214332	PRJNA757250	GCA_020809245.1	SRR15729335	SRR15729315	Johler et al. 2018	this study	B2
CH_186	Biopesticide	GC-91	aizawai	Agree WP	ST15	CC8	complete/near-complete	5705790	6756558	61x	SAMN21214333	PRJNA757250	GCA_020809205.1	SRR15729334	SRR15729314	Johler et al. 2018	this study	B4
P05_2	Biopesticide	ABTS-1857 (B401)	aizawai	B401/B402 (Certan)	ST15	CC8	complete/near-complete	5713893	6860837	81x	SAMN21214334	PRJNA757250	GCA_020809125.1	SRR15729323	SRR15729313	Johler et al. 2018	this study	B4
CH_133	Biopesticide	BMP144	israelensis	Solbac	ST16	CC23	complete/near-complete	5496624	6719450	33x	SAMN21214335	PRJNA757250	GCA_020809185.1	SRR15729312	SRR15729311	Johler et al. 2018	this study	A2
CH_187	Biopesticide	NB-176	morrisoni var. tenebrionis	Novodor 3FC	ST23	CC23	complete/near-complete	5427105	6027107	49x	SAMN21214336	PRJNA757250	GCA_020809165.1	SRR15729307	SRR15729310	Johler et al. 2018	this study	B5
CH_164	Biopesticide	SA11	kurstaki	Delfin	ST8	CC8	complete/near-complete	5676138	6656912	68x	SAMN21214337	PRJNA757250	GCA_020809145.1	SRR15729306	SRR15729309	Johler et al. 2018	this study	B3
CH_183	Biopesticide	ABTS-351	kurstaki	DiPel DF	ST8	CC8	complete/near-complete	5674619	6834111	91x	SAMN21214338	PRJNA757250	GCA_020809105.1	SRR15729305	SRR15729308	Johler et al. 2018	this study	B3
18SBCL484	Biopesticide	AM65-52	kurstaki	Vectobac	ST16	CC23	draft	148443	6350436	96x	SAMN12147329	PRJNA547495	GCA_020775355.1	SRR9600270		Bonis et al. 2021	Bonis et al. 2021
18SBCL483	Biopesticide	BMP144	kurstaki	Aquabac	ST16	CC23	draft	102272	6233930	101x	SAMN12147328	PRJNA547495	GCA_020775305.1	SRR9600273		Bonis et al. 2021	Bonis et al. 2021
18SBCL614	Biopesticide	SA-12	kurstaki	Costar WG	ST8	CC8	draft	61087	6304421	101x	SAMN12147332	PRJNA547495	GCA_020775315.1	SRR9600290		Bonis et al. 2021	Bonis et al. 2021
18SBCL216	Biopesticide	PB-54	kurstaki	Belthirul	ST8	CC8	draft	68139	6283063	93x	SAMN12147320	PRJNA547495	GCA_020775275.1	SRR9600188		Bonis et al. 2021	Bonis et al. 2021
18SBCL421	Biopesticide	EG2348	kurstaki	Lepinox	ST8	CC8	draft	58711	6232187	100x	SAMN12147324	PRJNA547495	GCA_020775295.1	SRR9600277		Bonis et al. 2021	Bonis et al. 2021
18SBCL218	Biopesticide	SA-11	kurstaki	Delfin Jardin	ST8	CC8	draft	57618	6398437	97x	SAMN12147322	PRJNA547495	GCA_020775255.1	SRR9600279		Bonis et al. 2021	Bonis et al. 2021
CH_698	Food (bell pepper; sample ID 5006_24)				ST8	CC8	draft	93257	6390352	52x	SAMN21214339	PRJNA757250	GCA_020775975.1	SRR15729304		this study	this study	B3
CH_684	Food (bell pepper; sample ID 5006_9)				ST8	CC8	draft	96496	6393268	47x	SAMN21214340	PRJNA757250	GCA_020775995.1	SRR15729303		this study	this study	B3
CH_692	Food (cherry tomato; sample ID 5006_23)				ST15	CC8	draft	65107	6330718	41x	SAMN21214341	PRJNA757250	GCA_020775985.1	SRR15729336		this study	this study	B1
CH_696	Food (cherry tomato; sample ID 5006_23)				ST15	CC8	draft	65107	6387891	47x	SAMN21214342	PRJNA757250	GCA_020775915.1	SRR15729333		this study	this study	B4
CH_733	Food (cherry tomato; sample ID 5211_14)				ST15	CC8	draft	70892	6389584	56x	SAMN21214343	PRJNA757250	GCA_020775925.1	SRR15729332		this study	this study	A2
CH_722	Food (cherry tomato; sample ID 5109_14)				ST8	CC8	draft	84251	6095752	41x	SAMN21214344	PRJNA757250	GCA_020775865.1	SRR15729331		this study	this study	A2
P01_1	Food (honey)				ST15	CC8	draft	67809	6455274	79x	SAMN21214345	PRJNA757250	GCA_020775875.1	SRR15729330		Johler et al. 2018	this study
P01_3	Food (honey)				ST15	CC8	draft	67809	6479536	80x	SAMN21214346	PRJNA757250	GCA_020775855.1	SRR15729329		Johler et al. 2018	this study
CVUAS2492	Food (lettuce; linked to foodborne outbreak, Germany)				ST15	CC8	draft	72217	6370500	89x	SAMN21214347	PRJNA757250	GCA_020775795.1	SRR15729328		Johler et al. 2018	this study
CVUAS9659	Food (lettuce; linked to foodborne outbreak, Germany)				ST15	CC8	draft	67809	6370014	82x	SAMN21214348	PRJNA757250	GCA_020775695.1	SRR15729327		Johler et al. 2018	this study	B2
CVUAS9660	Food (lettuce; linked to foodborne outbreak, Germany)				ST15	CC8	draft	72795	6374849	67x	SAMN21214349	PRJNA757250	GCA_020775705.1	SRR15729326		Johler et al. 2018	this study
CH_69	Food (precooked lasagna)				ST8	CC8	draft	79950	6436896	68x	SAMN21214350	PRJNA757250	GCA_020775725.1	SRR15729325		Johler et al. 2018	this study	A5
CH_81	Food (precooked sauce)				ST8	CC8	draft	79832	6424373	48x	SAMN21214351	PRJNA757250	GCA_020775715.1	SRR15729324		Johler et al. 2018	this study	B1
CH_709	Food (rocket salad; sample ID 5007_9)				ST15	CC8	draft	59222	6371106	50x	SAMN21214352	PRJNA757250	GCA_020775595.1	SRR15729322		this study	this study	B2
CH_746	Food (rocket salad; sample ID 5211_29)				ST15	CC8	draft	56948	6367444	48x	SAMN21214353	PRJNA757250	GCA_020775565.1	SRR15729321		this study	this study	B2
CH_748	Food (rocket salad; sample ID 5211_29)				ST15	CC8	draft	72163	6358824	46x	SAMN21214354	PRJNA757250	GCA_020775555.1	SRR15729320		this study	this study	B4
CH_65	Food (tarragon)				ST15	CC8	draft	59871	6393238	52x	SAMN21214355	PRJNA757250	GCA_020775435.1	SRR15729319		Johler et al. 2018	this study	B1
CH_72	Food (vegetable juice)				ST15	CC8	draft	74180	6318668	58x	SAMN21214356	PRJNA757250	GCA_020775425.1	SRR15729318		Johler et al. 2018	this study	B2
AGES_2_27_S	Human faeces (linked to foodborne outbreak, Lower Austria)				ST15	CC8	draft	70892	6353572	85x	SAMN21214357	PRJNA757250	GCA_020775395.1	SRR15729317		Johler et al. 2018	this study
AGES_6_27_S	Human faeces (linked to foodborne outbreak, Lower Austria)				ST15	CC8	draft	72601	6307212	88x	SAMN21214358	PRJNA757250	GCA_020775365.1	SRR15729316		Johler et al. 2018	this study
